# Supplementary material for: Guanidino-Aryl Derivatives: Binding to DNA, RNA and G-Quadruplex Structure and Antimetabolic Activity
Source: Molecules. 2025 Sep 10;30(18):3682. doi: 10.3390/molecules30183682 (PMC12472303; doi:10.3390/molecules30183682)
Supplement: Supplementary file 1 [file molecules-30-03682-s001.zip]

Archive with 1 entries (1 files):
- molecules-3787741-supplementary.pdf
